# Supplementary material for: A standardized workflow for submitting data to the Minimum Information about a Biosynthetic Gene cluster (MIBiG) repository: prospects for research-based educational experiences
Source: Stand Genomic Sci. 2018 Jul 11;13:16. doi: 10.1186/s40793-018-0318-y (PMC6042397; doi:10.1186/s40793-018-0318-y)
Supplement: Supplementary file 2 — Supporting documents for MIBiG entries. (ZIP 1328 kb) [file 40793_2018_318_MOESM1_ESM.zip]

Archive with 3 entries (3 files):
- Subclass Table .docx
- Offline MIBiG Steps 2 and 3 .xlsx
- Offline MIBiG Step 1.xlsx
