# Supplementary material for: A standardized workflow for submitting data to the Minimum Information about a Biosynthetic Gene cluster (MIBiG) repository: prospects for research-based educational experiences
Source: Stand Genomic Sci. 2018 Jul 11;13:16. doi: 10.1186/s40793-018-0318-y (PMC6042397; doi:10.1186/s40793-018-0318-y)
Supplement: Supplementary file 2 — Supporting documents for MIBiG entries. (ZIP 1328 kb) [file 40793_2018_318_MOESM1_ESM.zip › Offline MIBiG Steps 2 and 3 .xlsx]

## Sheet: Form 2
MIBiG Accession	Genome/contig accession	CDS in annotation	Start coordinate	End coordinate	Protein ID	Gene ID	Gene function annotation	Gene function category	Tailoring reaction type	Evidence for function	Knockout mutation phenotype	Publication on this gene	Comments
									N/A
									N/A
									N/A
									N/A
									N/A
									N/A
									N/A
									N/A
									N/A
									N/A
									N/A
									N/A
									N/A
									N/A
									N/A
									N/A
									N/A
									N/A
									N/A
									N/A
									N/A
									N/A
									N/A
									N/A
									N/A
									N/A
									N/A
									N/A
									N/A
									N/A
									N/A
									N/A
									N/A
									N/A
									N/A
									N/A
									N/A
									N/A
									N/A
									N/A
									N/A
									N/A
									N/A
									N/A
									N/A
									N/A
									N/A
									N/A
									N/A
									N/A
									N/A
									N/A
									N/A
									N/A
									N/A
									N/A
									N/A
									N/A
									N/A
									N/A
									N/A
									N/A
									N/A
									N/A
									N/A
									N/A
									N/A
									N/A
									N/A
									N/A
									N/A
									N/A
									N/A
									N/A
									N/A
									N/A
									N/A
									N/A
									N/A
									N/A
									N/A
									N/A
									N/A
									N/A
									N/A
									N/A
									N/A
									N/A
									N/A
									N/A
									N/A
									N/A
									N/A
									N/A
									N/A
									N/A
									N/A
									N/A
									N/A
									N/A
									N/A
									N/A
									N/A
									N/A
									N/A
									N/A
									N/A
									N/A
									N/A
									N/A
									N/A
									N/A
									N/A
									N/A
									N/A
									N/A
									N/A
									N/A
									N/A
									N/A
									N/A
									N/A
									N/A
									N/A
									N/A
									N/A
									N/A
									N/A
									N/A
									N/A
									N/A
									N/A
									N/A
									N/A
									N/A
									N/A
									N/A
									N/A
									N/A
									N/A
									N/A
									N/A
									N/A
									N/A
									N/A
									N/A
									N/A
									N/A
									N/A
									N/A
									N/A
									N/A
									N/A
									N/A
									N/A
									N/A
									N/A
									N/A
									N/A
									N/A
									N/A
									N/A
									N/A
									N/A
									N/A
									N/A
									N/A
									N/A
									N/A
									N/A
									N/A
									N/A
									N/A
									N/A
									N/A
									N/A
									N/A
									N/A
									N/A
									N/A
									N/A
									N/A
									N/A
									N/A
									N/A
									N/A
									N/A
									N/A
									N/A
									N/A
									N/A
									N/A
									N/A
									N/A
									N/A
									N/A
									N/A
									N/A
									N/A
									N/A
									N/A
									N/A
									N/A
									N/A
									N/A
									N/A
									N/A
									N/A
									N/A
									N/A
									N/A
									N/A
									N/A
									N/A
									N/A
									N/A
									N/A
									N/A
									N/A
									N/A
									N/A
									N/A
									N/A
									N/A
									N/A
									N/A
									N/A
									N/A
									N/A
									N/A
									N/A
									N/A
									N/A
									N/A
									N/A
									N/A
									N/A
									N/A
									N/A
									N/A
									N/A
									N/A
									N/A
									N/A
									N/A
									N/A
									N/A
									N/A
									N/A
									N/A
									N/A
									N/A
									N/A
									N/A
									N/A
									N/A
									N/A
									N/A
									N/A
									N/A
									N/A
									N/A
									N/A
									N/A
									N/A
									N/A
									N/A
									N/A
									N/A
									N/A
									N/A
									N/A
									N/A
									N/A
									N/A
									N/A
									N/A
									N/A
									N/A
									N/A
									N/A
									N/A
									N/A
									N/A
									N/A
									N/A
									N/A
									N/A
									N/A
									N/A
									N/A
									N/A
									N/A
									N/A
									N/A
									N/A
									N/A
									N/A
									N/A
									N/A
									N/A
									N/A
									N/A
									N/A
									N/A
									N/A
									N/A
									N/A
									N/A
									N/A
									N/A
									N/A
									N/A
									N/A
									N/A
									N/A
									N/A
									N/A
									N/A
									N/A
									N/A
									N/A
									N/A
									N/A
									N/A
									N/A
									N/A
									N/A
									N/A
									N/A
									N/A
									N/A
									N/A
									N/A
									N/A
									N/A
									N/A
									N/A
									N/A
									N/A
									N/A
									N/A
									N/A
									N/A
									N/A
									N/A
									N/A
									N/A
									N/A
									N/A
									N/A
									N/A
									N/A
									N/A
									N/A
									N/A
									N/A
									N/A
									N/A
									N/A
									N/A
									N/A
									N/A
									N/A
									N/A
									N/A
									N/A
									N/A
									N/A
									N/A
									N/A
									N/A
									N/A
									N/A
									N/A
									N/A
									N/A
									N/A
									N/A
									N/A
									N/A
									N/A
									N/A
									N/A
									N/A
									N/A
									N/A
									N/A
									N/A
									N/A
									N/A
									N/A
									N/A
									N/A
									N/A
									N/A
									N/A
									N/A
									N/A
									N/A
									N/A
									N/A
									N/A
									N/A
									N/A
									N/A
									N/A
									N/A
									N/A
									N/A
									N/A
									N/A
									N/A
									N/A
									N/A
									N/A
									N/A
									N/A
									N/A
									N/A
									N/A
									N/A
									N/A
									N/A
									N/A
									N/A
									N/A
									N/A
									N/A
									N/A
									N/A
									N/A
									N/A
									N/A
									N/A
									N/A
									N/A
									N/A
									N/A
									N/A
									N/A
									N/A
									N/A
									N/A
									N/A
									N/A
									N/A
									N/A
									N/A
									N/A
									N/A
									N/A
									N/A
									N/A
									N/A
									N/A
									N/A
									N/A
									N/A
									N/A
									N/A
									N/A
									N/A
									N/A
									N/A
									N/A
									N/A
									N/A
									N/A
									N/A
									N/A
									N/A
									N/A
									N/A
									N/A
									N/A
									N/A
									N/A
									N/A
									N/A
									N/A
									N/A
									N/A
									N/A
									N/A
									N/A
									N/A
									N/A
									N/A
									N/A
									N/A
									N/A
									N/A
									N/A
									N/A
									N/A
									N/A
									N/A
									N/A
									N/A
									N/A
									N/A
									N/A
									N/A
									N/A
									N/A
									N/A
									N/A
									N/A
									N/A
									N/A
									N/A
									N/A
									N/A
									N/A
									N/A
									N/A
									N/A
									N/A
									N/A
									N/A
									N/A
									N/A
									N/A
									N/A
									N/A
									N/A
									N/A
									N/A
									N/A
									N/A
									N/A
									N/A
									N/A
									N/A
									N/A
									N/A
									N/A
									N/A
									N/A
									N/A
									N/A
									N/A
									N/A
									N/A
									N/A
									N/A
									N/A
									N/A
									N/A
									N/A
									N/A
									N/A
									N/A
									N/A
									N/A
									N/A
									N/A
									N/A
									N/A
									N/A
									N/A
									N/A
									N/A
									N/A
									N/A
									N/A
									N/A
									N/A
									N/A
									N/A
									N/A
									N/A
									N/A
									N/A
									N/A
									N/A
									N/A
									N/A
									N/A
									N/A
									N/A
									N/A
									N/A
									N/A
									N/A
									N/A
									N/A
									N/A
									N/A
									N/A
									N/A
									N/A
									N/A
									N/A
									N/A
									N/A
									N/A
									N/A
									N/A
									N/A
									N/A
									N/A
									N/A
									N/A
									N/A
									N/A
									N/A
									N/A
									N/A
									N/A
									N/A
									N/A
									N/A
									N/A
									N/A
									N/A
									N/A
									N/A
DO NOT ALTER BELOW THIS LINE			COPY THE ROWS DOWN SEVERAL HUNDRED TIMES
		TRUE						Unknown	N/A	N/A
		FALSE						Scaffold biosynthesis		Knock-out
								Precursor biosynthesis	Unknown	Heterologous expression
								Tailoring	Acetylation	Other in vivo study
Last Update:								Activation / processing	Acylation	Activity assay
2017-05-23 16:30:00								Other enzymatic	Amination	Sequence-based prediction
Version 1								Transport	Carboxylation	Other
								Regulation	Deamination
								Resistance/immunity	Decarboxylation
								Other	Dehydration
									Demethylation
									Deoxygenation
									Monooxygenation
									Dioxygenation
									Epimerization
									Glycosylation
									Halogenation
									Heterocyclization
									Hydrolysis
									Hydroxylation
									Methylation
									Oxidation
									Phosphorylation
									Prenylation
									Reduction
									Sulfation
									Other

## Sheet: Form 3
MIBiG Accession	Module Number	Protein ID	PKS/NRPS	Skipped/iterated	Evidence for skipping/iteration	Core domains	Modifying domain	Acyltransferase/CAL domain specificity	Adenylation domain specificity	Evidence for speciicity	KR stereochemistry/activity	Condensation domain subtype	Epimerization	Comments
					N/A			N/A	N/A		N/A	N/A
					N/A			N/A	N/A		N/A	N/A
					N/A			N/A	N/A		N/A	N/A
					N/A			N/A	N/A		N/A	N/A
					N/A			N/A	N/A		N/A	N/A
					N/A			N/A	N/A		N/A	N/A
					N/A			N/A	N/A		N/A	N/A
					N/A			N/A	N/A		N/A	N/A
					N/A			N/A	N/A		N/A	N/A
					N/A			N/A	N/A		N/A	N/A
					N/A			N/A	N/A		N/A	N/A
					N/A			N/A	N/A		N/A	N/A
					N/A			N/A	N/A		N/A	N/A
					N/A			N/A	N/A		N/A	N/A
					N/A			N/A	N/A		N/A	N/A
					N/A			N/A	N/A		N/A	N/A
					N/A			N/A	N/A		N/A	N/A
					N/A			N/A	N/A		N/A	N/A
					N/A			N/A	N/A		N/A	N/A
					N/A			N/A	N/A		N/A	N/A
					N/A			N/A	N/A		N/A	N/A
					N/A			N/A	N/A		N/A	N/A
					N/A			N/A	N/A		N/A	N/A
					N/A			N/A	N/A		N/A	N/A
					N/A			N/A	N/A		N/A	N/A
					N/A			N/A	N/A		N/A	N/A
					N/A			N/A	N/A		N/A	N/A
					N/A			N/A	N/A		N/A	N/A
					N/A			N/A	N/A		N/A	N/A
					N/A			N/A	N/A		N/A	N/A
					N/A			N/A	N/A		N/A	N/A
					N/A			N/A	N/A		N/A	N/A
					N/A			N/A	N/A		N/A	N/A
					N/A			N/A	N/A		N/A	N/A
					N/A			N/A	N/A		N/A	N/A
					N/A			N/A	N/A		N/A	N/A
					N/A			N/A	N/A		N/A	N/A
					N/A			N/A	N/A		N/A	N/A
					N/A			N/A	N/A		N/A	N/A
					N/A			N/A	N/A		N/A	N/A
					N/A			N/A	N/A		N/A	N/A
					N/A			N/A	N/A		N/A	N/A
					N/A			N/A	N/A		N/A	N/A
					N/A			N/A	N/A		N/A	N/A
					N/A			N/A	N/A		N/A	N/A
					N/A			N/A	N/A		N/A	N/A
					N/A			N/A	N/A		N/A	N/A
					N/A			N/A	N/A		N/A	N/A
					N/A			N/A	N/A		N/A	N/A
					N/A			N/A	N/A		N/A	N/A
					N/A			N/A	N/A		N/A	N/A
					N/A			N/A	N/A		N/A	N/A
					N/A			N/A	N/A		N/A	N/A
					N/A			N/A	N/A		N/A	N/A
					N/A			N/A	N/A		N/A	N/A
					N/A			N/A	N/A		N/A	N/A
					N/A			N/A	N/A		N/A	N/A
					N/A			N/A	N/A		N/A	N/A
					N/A			N/A	N/A		N/A	N/A
					N/A			N/A	N/A		N/A	N/A
					N/A			N/A	N/A		N/A	N/A
					N/A			N/A	N/A		N/A	N/A
					N/A			N/A	N/A		N/A	N/A
					N/A			N/A	N/A		N/A	N/A
					N/A			N/A	N/A		N/A	N/A
					N/A			N/A	N/A		N/A	N/A
					N/A			N/A	N/A		N/A	N/A
					N/A			N/A	N/A		N/A	N/A
					N/A			N/A	N/A		N/A	N/A
					N/A			N/A	N/A		N/A	N/A
					N/A			N/A	N/A		N/A	N/A
					N/A			N/A	N/A		N/A	N/A
					N/A			N/A	N/A		N/A	N/A
					N/A			N/A	N/A		N/A	N/A
					N/A			N/A	N/A		N/A	N/A
					N/A			N/A	N/A		N/A	N/A
					N/A			N/A	N/A		N/A	N/A
					N/A			N/A	N/A		N/A	N/A
					N/A			N/A	N/A		N/A	N/A
					N/A			N/A	N/A		N/A	N/A
					N/A			N/A	N/A		N/A	N/A
					N/A			N/A	N/A		N/A	N/A
					N/A			N/A	N/A		N/A	N/A
					N/A			N/A	N/A		N/A	N/A
					N/A			N/A	N/A		N/A	N/A
					N/A			N/A	N/A		N/A	N/A
					N/A			N/A	N/A		N/A	N/A
					N/A			N/A	N/A		N/A	N/A
					N/A			N/A	N/A		N/A	N/A
					N/A			N/A	N/A		N/A	N/A
					N/A			N/A	N/A		N/A	N/A
					N/A			N/A	N/A		N/A	N/A
					N/A			N/A	N/A		N/A	N/A
					N/A			N/A	N/A		N/A	N/A
					N/A			N/A	N/A		N/A	N/A
					N/A			N/A	N/A		N/A	N/A
					N/A			N/A	N/A		N/A	N/A
					N/A			N/A	N/A		N/A	N/A
					N/A			N/A	N/A		N/A	N/A
					N/A			N/A	N/A		N/A	N/A
					N/A			N/A	N/A		N/A	N/A
					N/A			N/A	N/A		N/A	N/A
					N/A			N/A	N/A		N/A	N/A
					N/A			N/A	N/A		N/A	N/A
					N/A			N/A	N/A		N/A	N/A
					N/A			N/A	N/A		N/A	N/A
					N/A			N/A	N/A		N/A	N/A
					N/A			N/A	N/A		N/A	N/A
					N/A			N/A	N/A		N/A	N/A
					N/A			N/A	N/A		N/A	N/A
					N/A			N/A	N/A		N/A	N/A
					N/A			N/A	N/A		N/A	N/A
					N/A			N/A	N/A		N/A	N/A
					N/A			N/A	N/A		N/A	N/A
					N/A			N/A	N/A		N/A	N/A
					N/A			N/A	N/A		N/A	N/A
					N/A			N/A	N/A		N/A	N/A
					N/A			N/A	N/A		N/A	N/A
					N/A			N/A	N/A		N/A	N/A
					N/A			N/A	N/A		N/A	N/A
					N/A			N/A	N/A		N/A	N/A
					N/A			N/A	N/A		N/A	N/A
					N/A			N/A	N/A		N/A	N/A
					N/A			N/A	N/A		N/A	N/A
					N/A			N/A	N/A		N/A	N/A
					N/A			N/A	N/A		N/A	N/A
					N/A			N/A	N/A		N/A	N/A
					N/A			N/A	N/A		N/A	N/A
					N/A			N/A	N/A		N/A	N/A
					N/A			N/A	N/A		N/A	N/A
					N/A			N/A	N/A		N/A	N/A
					N/A			N/A	N/A		N/A	N/A
					N/A			N/A	N/A		N/A	N/A
					N/A			N/A	N/A		N/A	N/A
					N/A			N/A	N/A		N/A	N/A
					N/A			N/A	N/A		N/A	N/A
					N/A			N/A	N/A		N/A	N/A
					N/A			N/A	N/A		N/A	N/A
					N/A			N/A	N/A		N/A	N/A
					N/A			N/A	N/A		N/A	N/A
					N/A			N/A	N/A		N/A	N/A
					N/A			N/A	N/A		N/A	N/A
					N/A			N/A	N/A		N/A	N/A
					N/A			N/A	N/A		N/A	N/A
					N/A			N/A	N/A		N/A	N/A
					N/A			N/A	N/A		N/A	N/A
					N/A			N/A	N/A		N/A	N/A
					N/A			N/A	N/A		N/A	N/A
					N/A			N/A	N/A		N/A	N/A
					N/A			N/A	N/A		N/A	N/A
					N/A			N/A	N/A		N/A	N/A
					N/A			N/A	N/A		N/A	N/A
					N/A			N/A	N/A		N/A	N/A
					N/A			N/A	N/A		N/A	N/A
					N/A			N/A	N/A		N/A	N/A
					N/A			N/A	N/A		N/A	N/A
					N/A			N/A	N/A		N/A	N/A
					N/A			N/A	N/A		N/A	N/A
					N/A			N/A	N/A		N/A	N/A
					N/A			N/A	N/A		N/A	N/A
					N/A			N/A	N/A		N/A	N/A
					N/A			N/A	N/A		N/A	N/A
					N/A			N/A	N/A		N/A	N/A
					N/A			N/A	N/A		N/A	N/A
					N/A			N/A	N/A		N/A	N/A
					N/A			N/A	N/A		N/A	N/A
					N/A			N/A	N/A		N/A	N/A
					N/A			N/A	N/A		N/A	N/A
					N/A			N/A	N/A		N/A	N/A
					N/A			N/A	N/A		N/A	N/A
					N/A			N/A	N/A		N/A	N/A
					N/A			N/A	N/A		N/A	N/A
					N/A			N/A	N/A		N/A	N/A
					N/A			N/A	N/A		N/A	N/A
					N/A			N/A	N/A		N/A	N/A
					N/A			N/A	N/A		N/A	N/A
					N/A			N/A	N/A		N/A	N/A
					N/A			N/A	N/A		N/A	N/A
					N/A			N/A	N/A		N/A	N/A
					N/A			N/A	N/A		N/A	N/A
					N/A			N/A	N/A		N/A	N/A
					N/A			N/A	N/A		N/A	N/A
					N/A			N/A	N/A		N/A	N/A
					N/A			N/A	N/A		N/A	N/A
					N/A			N/A	N/A		N/A	N/A
					N/A			N/A	N/A		N/A	N/A
					N/A			N/A	N/A		N/A	N/A
					N/A			N/A	N/A		N/A	N/A
					N/A			N/A	N/A		N/A	N/A
					N/A			N/A	N/A		N/A	N/A
					N/A			N/A	N/A		N/A	N/A
					N/A			N/A	N/A		N/A	N/A
					N/A			N/A	N/A		N/A	N/A
					N/A			N/A	N/A		N/A	N/A
					N/A			N/A	N/A		N/A	N/A
					N/A			N/A	N/A		N/A	N/A
					N/A			N/A	N/A		N/A	N/A
					N/A			N/A	N/A		N/A	N/A
					N/A			N/A	N/A		N/A	N/A
					N/A			N/A	N/A		N/A	N/A
					N/A			N/A	N/A		N/A	N/A
					N/A			N/A	N/A		N/A	N/A
					N/A			N/A	N/A		N/A	N/A
					N/A			N/A	N/A		N/A	N/A
					N/A			N/A	N/A		N/A	N/A
					N/A			N/A	N/A		N/A	N/A
					N/A			N/A	N/A		N/A	N/A
					N/A			N/A	N/A		N/A	N/A
					N/A			N/A	N/A		N/A	N/A
					N/A			N/A	N/A		N/A	N/A
					N/A			N/A	N/A		N/A	N/A
					N/A			N/A	N/A		N/A	N/A
					N/A			N/A	N/A		N/A	N/A
					N/A			N/A	N/A		N/A	N/A
					N/A			N/A	N/A		N/A	N/A
					N/A			N/A	N/A		N/A	N/A
					N/A			N/A	N/A		N/A	N/A
					N/A			N/A	N/A		N/A	N/A
					N/A			N/A	N/A		N/A	N/A
					N/A			N/A	N/A		N/A	N/A
					N/A			N/A	N/A		N/A	N/A
					N/A			N/A	N/A		N/A	N/A
					N/A			N/A	N/A		N/A	N/A
					N/A			N/A	N/A		N/A	N/A
					N/A			N/A	N/A		N/A	N/A
					N/A			N/A	N/A		N/A	N/A
					N/A			N/A	N/A		N/A	N/A
					N/A			N/A	N/A		N/A	N/A
					N/A			N/A	N/A		N/A	N/A
					N/A			N/A	N/A		N/A	N/A
					N/A			N/A	N/A		N/A	N/A
					N/A			N/A	N/A		N/A	N/A
					N/A			N/A	N/A		N/A	N/A
					N/A			N/A	N/A		N/A	N/A
					N/A			N/A	N/A		N/A	N/A
					N/A			N/A	N/A		N/A	N/A
					N/A			N/A	N/A		N/A	N/A
					N/A			N/A	N/A		N/A	N/A
					N/A			N/A	N/A		N/A	N/A
					N/A			N/A	N/A		N/A	N/A
					N/A			N/A	N/A		N/A	N/A
					N/A			N/A	N/A		N/A	N/A
					N/A			N/A	N/A		N/A	N/A
					N/A			N/A	N/A		N/A	N/A
					N/A			N/A	N/A		N/A	N/A
					N/A			N/A	N/A		N/A	N/A
					N/A			N/A	N/A		N/A	N/A
					N/A			N/A	N/A		N/A	N/A
					N/A			N/A	N/A		N/A	N/A
					N/A			N/A	N/A		N/A	N/A
					N/A			N/A	N/A		N/A	N/A
					N/A			N/A	N/A		N/A	N/A
					N/A			N/A	N/A		N/A	N/A
					N/A			N/A	N/A		N/A	N/A
					N/A			N/A	N/A		N/A	N/A
					N/A			N/A	N/A		N/A	N/A
					N/A			N/A	N/A		N/A	N/A
					N/A			N/A	N/A		N/A	N/A
					N/A			N/A	N/A		N/A	N/A
					N/A			N/A	N/A		N/A	N/A
					N/A			N/A	N/A		N/A	N/A
					N/A			N/A	N/A		N/A	N/A
					N/A			N/A	N/A		N/A	N/A
					N/A			N/A	N/A		N/A	N/A
					N/A			N/A	N/A		N/A	N/A
					N/A			N/A	N/A		N/A	N/A
					N/A			N/A	N/A		N/A	N/A
					N/A			N/A	N/A		N/A	N/A
					N/A			N/A	N/A		N/A	N/A
					N/A			N/A	N/A		N/A	N/A
					N/A			N/A	N/A		N/A	N/A
					N/A			N/A	N/A		N/A	N/A
					N/A			N/A	N/A		N/A	N/A
					N/A			N/A	N/A		N/A	N/A
					N/A			N/A	N/A		N/A	N/A
					N/A			N/A	N/A		N/A	N/A
					N/A			N/A	N/A		N/A	N/A
					N/A			N/A	N/A		N/A	N/A
					N/A			N/A	N/A		N/A	N/A
					N/A			N/A	N/A		N/A	N/A
					N/A			N/A	N/A		N/A	N/A
					N/A			N/A	N/A		N/A	N/A
					N/A			N/A	N/A		N/A	N/A
					N/A			N/A	N/A		N/A	N/A
					N/A			N/A	N/A		N/A	N/A
					N/A			N/A	N/A		N/A	N/A
					N/A			N/A	N/A		N/A	N/A
					N/A			N/A	N/A		N/A	N/A
					N/A			N/A	N/A		N/A	N/A
					N/A			N/A	N/A		N/A	N/A
					N/A			N/A	N/A		N/A	N/A
					N/A			N/A	N/A		N/A	N/A
					N/A			N/A	N/A		N/A	N/A
					N/A			N/A	N/A		N/A	N/A
					N/A			N/A	N/A		N/A	N/A
					N/A			N/A	N/A		N/A	N/A
					N/A			N/A	N/A		N/A	N/A
					N/A			N/A	N/A		N/A	N/A
					N/A			N/A	N/A		N/A	N/A
					N/A			N/A	N/A		N/A	N/A
					N/A			N/A	N/A		N/A	N/A
					N/A			N/A	N/A		N/A	N/A
					N/A			N/A	N/A		N/A	N/A
					N/A			N/A	N/A		N/A	N/A
					N/A			N/A	N/A		N/A	N/A
					N/A			N/A	N/A		N/A	N/A
					N/A			N/A	N/A		N/A	N/A
					N/A			N/A	N/A		N/A	N/A
					N/A			N/A	N/A		N/A	N/A
					N/A			N/A	N/A		N/A	N/A
					N/A			N/A	N/A		N/A	N/A
					N/A			N/A	N/A		N/A	N/A
					N/A			N/A	N/A		N/A	N/A
					N/A			N/A	N/A		N/A	N/A
					N/A			N/A	N/A		N/A	N/A
					N/A			N/A	N/A		N/A	N/A
					N/A			N/A	N/A		N/A	N/A
					N/A			N/A	N/A		N/A	N/A
					N/A			N/A	N/A		N/A	N/A
					N/A			N/A	N/A		N/A	N/A
					N/A			N/A	N/A		N/A	N/A
					N/A			N/A	N/A		N/A	N/A
					N/A			N/A	N/A		N/A	N/A
					N/A			N/A	N/A		N/A	N/A
					N/A			N/A	N/A		N/A	N/A
					N/A			N/A	N/A		N/A	N/A
					N/A			N/A	N/A		N/A	N/A
					N/A			N/A	N/A		N/A	N/A
					N/A			N/A	N/A		N/A	N/A
					N/A			N/A	N/A		N/A	N/A
					N/A			N/A	N/A		N/A	N/A
					N/A			N/A	N/A		N/A	N/A
					N/A			N/A	N/A		N/A	N/A
					N/A			N/A	N/A		N/A	N/A
					N/A			N/A	N/A		N/A	N/A
					N/A			N/A	N/A		N/A	N/A
					N/A			N/A	N/A		N/A	N/A
					N/A			N/A	N/A		N/A	N/A
					N/A			N/A	N/A		N/A	N/A
					N/A			N/A	N/A		N/A	N/A
					N/A			N/A	N/A		N/A	N/A
					N/A			N/A	N/A		N/A	N/A
					N/A			N/A	N/A		N/A	N/A
					N/A			N/A	N/A		N/A	N/A
					N/A			N/A	N/A		N/A	N/A
					N/A			N/A	N/A		N/A	N/A
					N/A			N/A	N/A		N/A	N/A
					N/A			N/A	N/A		N/A	N/A
					N/A			N/A	N/A		N/A	N/A
					N/A			N/A	N/A		N/A	N/A
					N/A			N/A	N/A		N/A	N/A
					N/A			N/A	N/A		N/A	N/A
					N/A			N/A	N/A		N/A	N/A
					N/A			N/A	N/A		N/A	N/A
					N/A			N/A	N/A		N/A	N/A
					N/A			N/A	N/A		N/A	N/A
					N/A			N/A	N/A		N/A	N/A
					N/A			N/A	N/A		N/A	N/A
					N/A			N/A	N/A		N/A	N/A
					N/A			N/A	N/A		N/A	N/A
					N/A			N/A	N/A		N/A	N/A
					N/A			N/A	N/A		N/A	N/A
					N/A			N/A	N/A		N/A	N/A
					N/A			N/A	N/A		N/A	N/A
					N/A			N/A	N/A		N/A	N/A
					N/A			N/A	N/A		N/A	N/A
					N/A			N/A	N/A		N/A	N/A
					N/A			N/A	N/A		N/A	N/A
					N/A			N/A	N/A		N/A	N/A
					N/A			N/A	N/A		N/A	N/A
					N/A			N/A	N/A		N/A	N/A
					N/A			N/A	N/A		N/A	N/A
					N/A			N/A	N/A		N/A	N/A
					N/A			N/A	N/A		N/A	N/A
					N/A			N/A	N/A		N/A	N/A
					N/A			N/A	N/A		N/A	N/A
					N/A			N/A	N/A		N/A	N/A
					N/A			N/A	N/A		N/A	N/A
					N/A			N/A	N/A		N/A	N/A
					N/A			N/A	N/A		N/A	N/A
					N/A			N/A	N/A		N/A	N/A
					N/A			N/A	N/A		N/A	N/A
					N/A			N/A	N/A		N/A	N/A
					N/A			N/A	N/A		N/A	N/A
					N/A			N/A	N/A		N/A	N/A
					N/A			N/A	N/A		N/A	N/A
					N/A			N/A	N/A		N/A	N/A
					N/A			N/A	N/A		N/A	N/A
					N/A			N/A	N/A		N/A	N/A
					N/A			N/A	N/A		N/A	N/A
					N/A			N/A	N/A		N/A	N/A
					N/A			N/A	N/A		N/A	N/A
					N/A			N/A	N/A		N/A	N/A
					N/A			N/A	N/A		N/A	N/A
					N/A			N/A	N/A		N/A	N/A
					N/A			N/A	N/A		N/A	N/A
					N/A			N/A	N/A		N/A	N/A
					N/A			N/A	N/A		N/A	N/A
					N/A			N/A	N/A		N/A	N/A
					N/A			N/A	N/A		N/A	N/A
					N/A			N/A	N/A		N/A	N/A
					N/A			N/A	N/A		N/A	N/A
					N/A			N/A	N/A		N/A	N/A
					N/A			N/A	N/A		N/A	N/A
					N/A			N/A	N/A		N/A	N/A
					N/A			N/A	N/A		N/A	N/A
					N/A			N/A	N/A		N/A	N/A
					N/A			N/A	N/A		N/A	N/A
					N/A			N/A	N/A		N/A	N/A
					N/A			N/A	N/A		N/A	N/A
					N/A			N/A	N/A		N/A	N/A
					N/A			N/A	N/A		N/A	N/A
					N/A			N/A	N/A		N/A	N/A
					N/A			N/A	N/A		N/A	N/A
					N/A			N/A	N/A		N/A	N/A
					N/A			N/A	N/A		N/A	N/A
					N/A			N/A	N/A		N/A	N/A
					N/A			N/A	N/A		N/A	N/A
					N/A			N/A	N/A		N/A	N/A
					N/A			N/A	N/A		N/A	N/A
					N/A			N/A	N/A		N/A	N/A
					N/A			N/A	N/A		N/A	N/A
					N/A			N/A	N/A		N/A	N/A
					N/A			N/A	N/A		N/A	N/A
					N/A			N/A	N/A		N/A	N/A
					N/A			N/A	N/A		N/A	N/A
					N/A			N/A	N/A		N/A	N/A
					N/A			N/A	N/A		N/A	N/A
					N/A			N/A	N/A		N/A	N/A
					N/A			N/A	N/A		N/A	N/A
					N/A			N/A	N/A		N/A	N/A
					N/A			N/A	N/A		N/A	N/A
					N/A			N/A	N/A		N/A	N/A
					N/A			N/A	N/A		N/A	N/A
					N/A			N/A	N/A		N/A	N/A
					N/A			N/A	N/A		N/A	N/A
					N/A			N/A	N/A		N/A	N/A
					N/A			N/A	N/A		N/A	N/A
					N/A			N/A	N/A		N/A	N/A
					N/A			N/A	N/A		N/A	N/A
					N/A			N/A	N/A		N/A	N/A
					N/A			N/A	N/A		N/A	N/A
					N/A			N/A	N/A		N/A	N/A
					N/A			N/A	N/A		N/A	N/A
					N/A			N/A	N/A		N/A	N/A
					N/A			N/A	N/A		N/A	N/A
					N/A			N/A	N/A		N/A	N/A
					N/A			N/A	N/A		N/A	N/A
					N/A			N/A	N/A		N/A	N/A
					N/A			N/A	N/A		N/A	N/A
					N/A			N/A	N/A		N/A	N/A
					N/A			N/A	N/A		N/A	N/A
					N/A			N/A	N/A		N/A	N/A
					N/A			N/A	N/A		N/A	N/A
					N/A			N/A	N/A		N/A	N/A
					N/A			N/A	N/A		N/A	N/A
					N/A			N/A	N/A		N/A	N/A
					N/A			N/A	N/A		N/A	N/A
					N/A			N/A	N/A		N/A	N/A
					N/A			N/A	N/A		N/A	N/A
					N/A			N/A	N/A		N/A	N/A
					N/A			N/A	N/A		N/A	N/A
					N/A			N/A	N/A		N/A	N/A
					N/A			N/A	N/A		N/A	N/A
					N/A			N/A	N/A		N/A	N/A
					N/A			N/A	N/A		N/A	N/A
					N/A			N/A	N/A		N/A	N/A
					N/A			N/A	N/A		N/A	N/A
					N/A			N/A	N/A		N/A	N/A
					N/A			N/A	N/A		N/A	N/A
					N/A			N/A	N/A		N/A	N/A
					N/A			N/A	N/A		N/A	N/A
					N/A			N/A	N/A		N/A	N/A
					N/A			N/A	N/A		N/A	N/A
					N/A			N/A	N/A		N/A	N/A
					N/A			N/A	N/A		N/A	N/A
					N/A			N/A	N/A		N/A	N/A
					N/A			N/A	N/A		N/A	N/A
					N/A			N/A	N/A		N/A	N/A
					N/A			N/A	N/A		N/A	N/A
					N/A			N/A	N/A		N/A	N/A
					N/A			N/A	N/A		N/A	N/A
					N/A			N/A	N/A		N/A	N/A
					N/A			N/A	N/A		N/A	N/A
					N/A			N/A	N/A		N/A	N/A
					N/A			N/A	N/A		N/A	N/A
					N/A			N/A	N/A		N/A	N/A
					N/A			N/A	N/A		N/A	N/A
					N/A			N/A	N/A		N/A	N/A
					N/A			N/A	N/A		N/A	N/A
					N/A			N/A	N/A		N/A	N/A
					N/A			N/A	N/A		N/A	N/A
					N/A			N/A	N/A		N/A	N/A
					N/A			N/A	N/A		N/A	N/A
					N/A			N/A	N/A		N/A	N/A
DO NOT ALTER BELOW THIS LINE
			PKS	Neither	N/A			N/A	N/A	None	N/A	N/A	TRUE
			NRPS	Skipped	Activity assay					Structure-based inference			FALSE
				Iterated	Structure-based inference		None	None	None	Activity assay	Unknown	Unknown
Last Update:				Non-elongating	Sequence-based prediction		Oxidation	Malonyl-CoA	Alanine	Sequence-based prediction	Inactive	LCL
2017-06-21 18:06:00					Other		Methylation	Methylmalonyl-CoA	Arginine	Isotope labeling	L-OH	DCL
Version 1							Pyran synthase	Methoxymalonyl-CoA	Asparigine	Feeding study	D-OH	Dual
							Michael branching	Ethylmalonyl-CoA	Aspartate	Other		Starter
							Beta-branching	Hydroxymalonyl-CoA	Cysteine			Heterocyclization
							Amination	Aminomalonyl-CoA	Glutamine			Ester bond-forming
							Crotonase / Enoyl-CoA dehydratase	Malonamyl-CoA	Glutamate			Other
							GNAT	Acetyl-CoA	Glycine
							FkbH	Acetoacetyl-CoA	Histidine
							Other	Propionyl-CoA	Isoleucine
								Benzoyl-CoA	Leucine
								Isobutyryl-CoA	Lysine
								2-Methylbutyryl-CoA	Methionine
								3-Methylbutyryl-CoA	Phenylalanine
								Cyclohexylcarbonyl-CoA	Proline
								Trans-cyclopentane-(1R, 2R)-dicarboxylic acid	Serine
								Mycolate	Threonine
								Glycolate	Tryptophan
								3,5-AHBA-CoA	Tyrosine
								3-Amino-2-Methylpropionate	Valine
								p-Coumaroyl-CoA	(2R,3R)-2,3-Diaminobutyric acid
								p-Nitrobenzoate	(2S,3S)-2,3-Diaminobutyric acid
								p-Aminobenzoate	(2S)-2,3-Diaminobutyric acid
								Butyryl-ACP	1-Methoxy-beta-alanine-thiazole
								Hexanoyl-ACP	2-Aminoadipic acid
								Multiple (promiscuous)	2-Aminobutyric acid
									2-Aminoisobutyric acid
									2-Bromo-5-hydroxytryptophan
									2-Carboxy-6-hydroxyoctahydroindole
									2-Carboxyquinoxaline
									2-Hydroxy-3-methyl-pentanoic acid
									2-Hydroxyisovalerate
									2-Hydroxyphenyl-2-oxo-ethanoic acid
									2-Methyl-3-aminobutanoic acid
									2-Methyl-3-aminopentanoic acid
									2-Methylamino-2-dehydrobutyric acid
									2,3-Dehydro-2-aminobutyric acid
									2,3-Dehydro-tryptophan
									2,3-Diaminopropionic acid
									2,3-Dihydroxybenzoic acid
									2,3-Dimethylpyroglutamic acid
									2,4-Diaminobutyric acid
									2,6-Diamino-7-hydroxyazelaic acid
									3-Amino-6-hydroxy-2-piperidone
									3-Chloro-4-hydroxyphenylglycine
									3-Desoxy-Methyl-4-butenyl-4-methylthreonine
									3-Hydroxy-5-methylproline
									3-Hydroxyleucine
									3-Hydroxyproline
									3-Methyl-glutamate
									3-Methyl-homotyrosine
									3-Methylphenylalanine
									3-Methylproline
									3-Methylvaleric acid
									3-Nitrotyrosine
									3,4-Dichloro-proline
									3,4-Dihydroxyarginine
									3,4-Dihydroxyphenylalanine
									3,4-Dimethylglutamine
									3,5-Dichloro-4-hydroxyphenylglycine
									3,5-Dihydroxyphenylglycine
									4-Amino-2,2-dimethyl-3-oxopentanoic acid
									4-Amino-3-hydroxybutyric acid
									4-Amino-7-guanidino-2,3-dihydroxyheptanoic acid
									4-Butenyl-4-methylthreonine
									4-Butenyl-4-methyl-N,4-methyl threonine
									4-Chlorothreonine
									4-Hydroxy-D-phenyllactate
									4-Hydroxyproline
									4-Hydroxythreonine
									4-Methyl-D-2-hydroxy-valeric acid
									4-Methylproline
									4-Oxo-5-methylproline
									4-Oxo-homoproline
									4-Oxo-proline
									4-Oxovancosamine
									4-Propenoyl-2-tyrosylthiazole acid
									5-Bromo-tryptophan
									5-Hydroxy-capreomycidine
									5-Hydroxytryptophan
									5-Methylproline
									5,6-Dihydropyoverdin chromophore
									8,10-Dimethyl-9-hydroxy-7-methoxytridecadienoic acid
									Actinomycin chromophore
									Alanine-thiazole
									Allo-Isoleucine
									Allo-Threonine
									Alpha-amino-hydroxyadipic acid
									Alpha-amino-hydroxyphenyl-valeric acid
									Alpha-amino-methoxyphenyl-valeric acid
									Alpha-amino-phenyl-valeric acid
									Alpha-ethylnorvaline
									Alpha-formylglycine
									Alpha-guanidinoserine
									Alpha-ketoarginine
									Alpha-methylcysteine
									Anticapsin
									Arginal
									Aziridine dicarboxylic acid
									Azotobactins chromophore
									Benzoic acid
									Beta-lysine
									Beta-phenylalanine
									Beta-alanine
									Beta-hydroxy-bromophenylalanine
									Beta-hydroxy-chloro-tyrosine
									Beta-hydroxy-N-methylphenylalanine
									Beta-hydroxy-N-methylvaline
									Beta-hydroxytyrosine
									Beta-hydroxyglutamine
									Beta-hydroxyvaline
									Beta-methoxyaspartate
									Beta-methoxytyrosine
									Beta-methylasparagine
									Beta-methylaspartate
									Beta-methylbromophenylalanine
									Beta-methylglutamine
									Beta-methylisoleucine
									Beta-tyrosine
									Beta-ureido-dehydroalanine
									Beta,beta-dimethylmethionine-S-oxide
									Beta,beta,N-trimethyltryptophan
									Beta,beta,N1,N-tetramethyltryptophan
									Bromophenylalanine
									Bromotyrosine
									Capreomycidine
									Chloroisoleucine
									Chloro-N-methyl-tyrosine
									Chloro-tyrosine
									Citrulline
									Coronamic acid
									Cyclo alpha-ketoarginine
									Cysteic acid
									D-2-aminobutyric acid
									D-2-carboxy-tryptophan
									D-2-hydroxy-3-methylpentanoic acid
									D-2-hydroxyisovalerate
									D-2,4-diaminobutyric acid
									D-3-bromo-N-methyltyrosine
									D-3-chloro-N-methyltyrosine
									D-3-iodo-N-methyltyrosine
									D-3-methoxyalanine
									D-3,5-dihydroxyphenylglycine
									D-4-fluorophenylglycine
									D-6-chloro-N2-formamidotryptophan
									D-6’-chlorotryptophan
									D-alloisoleucine
									D-allothreonine
									D-arginine
									D-asparagine
									D-aspartic acid
									D-beta-hydroxy-N2-methylasparagine
									D-beta-hydroxyvaline
									D-beta-methyl-aspartic acid
									D-beta-methylglutamine
									D-beta-phenylalanine
									D-citrulline
									D-cysteic acid
									D-cysteine
									D-enduracididine
									D-formyl-hydroxyornithine
									D-glutamate
									D-glutamate methyl ester
									D-glutamate methyl ester
									D-glutamine
									D-homoarginine
									D-homoproline
									D-homoserine
									D-hydroxy-cycloornithine
									D-hydroxyasparagine
									D-hydroxyaspartic acid
									D-hydroxyphenylglycine
									D-hydroxyproline
									D-isoleucine
									D-isovaline
									D-kynurenine
									D-lactic acid
									D-leucine
									D-lysine
									D-N-acetylhydroxyornithine
									D-N-formylalanine
									D-N-hydroxydehydrohydroxyphenylglycine
									D-N-methylalloisoleucine
									D-N-methylleucine
									D-N-methylnorvaline
									D-N-methylphenylalanine
									D-N-methylvaline
									D-N,O-dimethyl-tyrosine
									D-N2-methylasparagine
									D-N5-hydroxyornithine
									D-norvaline
									D-ornithine
									D-phenyllactate
									D-phenylalanine
									D-phenylglycine
									D-phosphate-asparagine
									D-proline
									D-serine
									D-tert-leucine
									D-threonine
									D-tryptophan
									D-tyrosine
									D-valine
									Dehydro vinylogous tyrosine
									Dehydrocysteine
									Dehydroalanine
									Dehydropyrrolidone
									DHP-methyloxazolinyl group
									Di-chloro-N-methyl-dehydroLeucine
									Di-chloro-N-methyl-Leucine
									Dihydroxyphenylthiazol group
									Dolaisoleucine
									Dolaphenine
									Dolaproine
									Dolapyrrolidone
									Dolavaline
									enduracididine
									Ethanolamine
									Gamma-hydroxy-N-methylvaline
									Glutamate methyl ester
									Guanylspermidine
									Homoarginine
									Homoisoleucine
									Homophenylalanine
									Homoproline
									Homoserine
									Homoserine lactone
									Homotyrosine
									Hydrated alpha-ketoarginine
									Hydroxypyrrolidone
									Hydroxy-beta-lysine
									Hydroxy-cycloornithine
									Hydroxyacetylpropionyl group
									Hydroxyasparagine
									Hydroxyaspartic acid
									Hydroxyhistidine
									Hydroxyisovalerylpropionyl group
									Hydroxyphenylglycine
									Hydroxypicolinic acid
									Hydroxysecbutylacetylpropionyl group
									Isoleucinol
									Isopyoverdin chromophore
									Isoserine
									Isostatine
									Isovaline
									Isovalinol
									Keto-Leucine
									Kynurenine
									L-acosamine
									L-actinosamine
									L-eremosamine
									L-ristosamine
									Lactic acid
									Leucinol
									Methionine sulfone
									Methionine-S-oxide
									Methoxyaspartic acid
									Methoxytryptophan
									Methyl-2-aminooctanoic acid
									Methyloxazoline-isoleucine
									N-acetyl-2-aminoisobutyric acid
									N-acetyl-hydroxyornithine
									N-acetyl-isovaline
									N-acetyl-leucine
									N-acetyl-N6-formyl-N6-hydroxyornithine
									N-acetylphenylalanine
									N-acetyltryptophan
									N-acetylvaline
									N-desmethyldolaisoleuine
									N-dimethylalanine
									N-dimethylleucine
									N-formylalanine
									N-formyl-D-aminobyric acid
									N-formylglutamine
									N-formylisoleucine
									N-formylisoserine
									N-formylleucine
									N-formylproline
									N-formylvaline
									N-hydroxy-dehydro-hydroxyphenylglycine
									N-Hydroxy-histamine
									N-methoxyacetyl-D-phenylalanine
									N-methoxyacetyl-valine
									N-methyl homo vinylogous valine
									N-methyl-2-bromo-tryptophan
									N-methyl-2,3-dehydrophenylalanine
									N-methyl-4-butenyl-4-methylthreonine
									N-methyl-4-dimethylamino-phenylalanine
									N-methyl-4-methylamino-phenylalanine
									N-methyl-5-hydroxytryptophan
									N-methyl-6-chloro-5-hydroxytryptophan
									N-methyl-6-chloro-tryptophan
									N-methylalanine
									N-methylalloisoleucine
									N-methyl-beta-alanine
									N-methyl-D-serine
									N-methyldehydroalanine
									N-methylglycine
									N-methylglycine-thiazole
									N-methylhomotyrosine
									N-methylhydroxyisoleucine
									N-methylhydroxyphenylglycine
									N-methylisoleucine
									N-methylieucine
									N-methylphenylalanine
									N-methylphenylglycine
									N-methylserine
									N-methylvaline
									N-methylasparagine
									N-methylchloropyrrole
									N-methylcysteine
									N-methyldichloropyrrole-2-carboxylic acid
									N-methylglutamine
									N-methylthreonine
									N-methyltyrosine
									N-trimethylleucine
									N,beta-dimethylleucine
									N,gamma-alloisoleucine
									N,O-dimethyl-isoleucine
									N,O-dimethyl-tyrosine
									N,O-dimethyl-tyrosinecarboxamid
									N,S-dimethylcysteine
									N1-acetyl-2,3-diaminopropionic acid
									N1-carboxy-bichomotryptophan
									N1-formyl-2,3-diaminopropionic acid
									N1-methyltryptophan
									N5-hydroxyornithine
									N6-formylhydroxyornithine
									Norcoronamic acid
									Norspermidine
									Norstatine
									Norvaline
									O-acetylleucinol
									O-acetylserine
									O-desmethyldolaproine
									O-methylthreonine
									O-sulfate-2-hydroxy-3-methylpentanoic acid
									Ornithine
									Para-hydroxy-benzoic acid
									Pentanedioic acid
									Phenyl-lactate
									Phenylacetic acid
									Phenylalaninol
									Phenylglycine
									Phenylserine
									Phosphinothricin
									Phototryptophan
									Proline carboxamid
									Propenoyl-2-aminobutanoyloxazole acid
									Propenoyl-alanyloxazole acid
									Propenoyl-O-methylserinylthiazole acid
									Putrescine
									Pyoverdin chromophore
									Pyroglutamic acid
									Pyrrolidone
									Pyruvate
									Serinol
									Spermidine
									Statine
									Tert-leucine
									Thiazolylphenylalanine
									Tri-chloro-2-hydroxy-N-methylleucine
									Tri-chloro-5-hydroxy-N-methylleucine
									Tri-chloro-N-methyl-dehydroLeucine
									Tri-chloro-N-methyl-Leucine
									Tryptophanol
									Valinol
									Vinylogous arginine
									Vinylogous hydroxytyrosine
									Vinylogous tyrosine
