# Supplementary material for: A standardized workflow for submitting data to the Minimum Information about a Biosynthetic Gene cluster (MIBiG) repository: prospects for research-based educational experiences
Source: Stand Genomic Sci. 2018 Jul 11;13:16. doi: 10.1186/s40793-018-0318-y (PMC6042397; doi:10.1186/s40793-018-0318-y)
Supplement: Supplementary file 2 — Supporting documents for MIBiG entries. (ZIP 1328 kb) [file 40793_2018_318_MOESM1_ESM.zip › Offline MIBiG Step 1.xlsx]

## Sheet: Sheet1
Fill out all green cells and transfer this information to MIBiG web forms.
Scrolling may be necessary to see all the options in the dropdown menu.
								Response Type:
Part 1																													DO NOT ALTER ANY OF THE INFORMATION IN COLUMNS AD THROUGH AO IN THIS FORM
Name of contact of correspondence																													THIS WILL ALTER THE FUNCTIONALITY OF THE EXCEL FORM
This person will be the point of contact for any communication related to this entry.
								enter text
Academic institution or company name
Please use the full, official name of your institute in English. E.g., 'Harvard University'.
								enter text
Contact e-mail address
								enter text
Part 2
MIBiG Accession Number
This number should start with 'BGC', followed by numbers: e.g., 'BGC0000829'. If you have not received an MIBiG accession number for your gene cluster yet, please request one first before filling out this form.
								enter text
Select the applicable biosynthetic classes:
NRP			*filling out this cell will unlock applicable fields below					select option																					Yes
Polyketide			*filling out this cell will unlock applicable fields below					select option																					No
RiPP			*filling out this cell will unlock applicable fields below					select option
Terpene			*filling out this cell will unlock applicable fields below					select option
Saccharide			*filling out this cell will unlock applicable fields below					select option
Alkaloid			*filling out this cell will unlock applicable fields below					select option
Other			*filling out this cell will unlock applicable fields below					select option
Key publications associated with this gene cluster, pathway or molecule
Publications describing experiments on this pathway. Please input PubMed IDs (PMIDs, not PMCIDs!), separated by commas: e.g., '12000953,8843436'. Only enter numeric characters and commas. If a PMID is not available, a DOI can be entered instead (without the designation 'DOI' itself, e.g. '10.1039/c4sc01927j')
Enter all publications that are used to report information in this MIBiG entry. There is no limit to the number of publications that can be reported on the web form.
PubMed ID/DOI			Description of Information Provided
								enter text
								enter text
								enter text
								enter text
								enter text
								enter text
								enter text
								enter text
								enter text
								enter text
								enter text
								enter text
								enter text
								enter text
								enter text
								enter text
								enter text
								enter text
								enter text
								enter text
																															N/A
Complete gene cluster sequence?																													complete		Knockout studies
								select option																					incomplete		Enzymatic assays
																													unknown		Heterologous expression
Genomic Locus Entry					*filling out this cell will unlock applicable fields below																										Gene expression correlated with compound expression
Number of genomic loci to be entered*								select option																							Sequence-based prediction
Up to 6 entries can be included on the offline form, there is no limit on the web form																														1	Other
	Item 1	Item 2	Item 3	Item 4	Item 5	Item 6																								2
GenBank nucleotide accession number	N/A	N/A	N/A	N/A	N/A	N/A		enter text																					TRUE	3
MIxS-compliant	N/A	N/A	N/A	N/A	N/A	N/A		select option																					FALSE	4
Start coordinate	N/A	N/A	N/A	N/A	N/A	N/A		enter text																						5
End coordinate	N/A	N/A	N/A	N/A	N/A	N/A		enter text																						6
Evidence of involvement	N/A	N/A	N/A	N/A	N/A	N/A		select option																						7
																														8
																														9
Chemical Compound(s)						*filling out this cell will unlock applicable fields below																								9
How many compounds do you plan to enter?*								select option																						10
Up to 12 entries can be included on the offline form, there is no limit on the web form																														11
Up to 5 techniques of verification can be included per compound, there is no limit on the web form																														12
Up to 5 molecular activities can be included per compound, there is no limit on the web form
Up to 5 moieties can be included per compound, there is no limit on the web form
	Comp. 1	Comp. 2	Comp. 3	Comp. 4	Comp. 5	Comp. 6	Comp. 7	Comp. 8	Comp. 9	Comp. 10	Comp. 11	Comp. 12
Compound name	N/A	N/A	N/A	N/A	N/A	N/A	N/A	N/A	N/A	N/A	N/A	N/A		enter text																					Yes
Synonyms	N/A	N/A	N/A	N/A	N/A	N/A	N/A	N/A	N/A	N/A	N/A	N/A		enter text																					No
													*filling out this cell will unlock applicable fields below
Deposited in database*	N/A	N/A	N/A	N/A	N/A	N/A	N/A	N/A	N/A	N/A	N/A	N/A		select option
PubChem ID if applicable	N/A	N/A	N/A	N/A	N/A	N/A	N/A	N/A	N/A	N/A	N/A	N/A		enter text
chEBI ID if applicable	N/A	N/A	N/A	N/A	N/A	N/A	N/A	N/A	N/A	N/A	N/A	N/A		enter text
chEMBL ID if applicable	N/A	N/A	N/A	N/A	N/A	N/A	N/A	N/A	N/A	N/A	N/A	N/A		enter text																							Unknown	N/A	None
ChemSpider ID if applicable	N/A	N/A	N/A	N/A	N/A	N/A	N/A	N/A	N/A	N/A	N/A	N/A		enter text																							Antibacterial		M+
																																					Antifungal		M-
																																					Antioxidant		[M+H]+
Compound structure	N/A	N/A	N/A	N/A	N/A	N/A	N/A	N/A	N/A	N/A	N/A	N/A		enter text																							Cytotoxic		[M-H]-
Molecular Formula	N/A	N/A	N/A	N/A	N/A	N/A	N/A	N/A	N/A	N/A	N/A	N/A		enter text																					None		Inhibitor		[M+Na]+
Exact molecular mass	N/A	N/A	N/A	N/A	N/A	N/A	N/A	N/A	N/A	N/A	N/A	N/A		enter text																					NMR		Siderophore		[M+Cl]-
Ion type	N/A	N/A	N/A	N/A	N/A	N/A	N/A	N/A	N/A	N/A	N/A	N/A		select option																					Mass spectrometry		Signaling		[M+K]+
																																			X-ray		Surfactant		[M+NH4]+
	choose as many as apply, up to 5												*filling out this cell will unlock applicable fields below																						Chemical derivatization		Other		[M+H-H2O]+
Techniques for structure ver.*	N/A	N/A	N/A	N/A	N/A	N/A	N/A	N/A	N/A	N/A	N/A	N/A		select option																					Total synthesis				[M-H-H2O]-
Techniques for struct. ver. (2)	N/A	N/A	N/A	N/A	N/A	N/A	N/A	N/A	N/A	N/A	N/A	N/A		select option																									[M+2H]2+
Techniques for struct. ver. (3)	N/A	N/A	N/A	N/A	N/A	N/A	N/A	N/A	N/A	N/A	N/A	N/A		select option																									[M+X]-
Techniques for struct. ver. (4)	N/A	N/A	N/A	N/A	N/A	N/A	N/A	N/A	N/A	N/A	N/A	N/A		select option																									Other multiply charged ion
Techniques for struct. ver. (5)	N/A	N/A	N/A	N/A	N/A	N/A	N/A	N/A	N/A	N/A	N/A	N/A		select option																									Other
																																			None
	choose as many as apply, up to 5												*filling out this cell will unlock applicable fields below																						3-Amino-5-hydroxybenzoic acid
Molecular activities*	N/A	N/A	N/A	N/A	N/A	N/A	N/A	N/A	N/A	N/A	N/A	N/A		select option																					3-Dimethylallyl-4-hydroxybenzoic acid
Molecular activities (2)	N/A	N/A	N/A	N/A	N/A	N/A	N/A	N/A	N/A	N/A	N/A	N/A		select option																					6-methylsalicylic acid
Molecular activities (3)	N/A	N/A	N/A	N/A	N/A	N/A	N/A	N/A	N/A	N/A	N/A	N/A		select option																					Orsellinic acid
Molecular activities (4)	N/A	N/A	N/A	N/A	N/A	N/A	N/A	N/A	N/A	N/A	N/A	N/A		select option																					Coumarin group
Molecular activities (5)	N/A	N/A	N/A	N/A	N/A	N/A	N/A	N/A	N/A	N/A	N/A	N/A		select option																					Benzoic acid				0
Molecular targets	N/A	N/A	N/A	N/A	N/A	N/A	N/A	N/A	N/A	N/A	N/A	N/A		enter text																					Indole group				1
																																			Lipid				2
													*filling out this cell will unlock applicable fields below																						Polyamino alcohol		None		3
Number of moieties*	N/A	N/A	N/A	N/A	N/A	N/A	N/A	N/A	N/A	N/A	N/A	N/A		select option																					Pyrrole ring		RNAseq		4
Chemical moiety	N/A	N/A	N/A	N/A	N/A	N/A	N/A	N/A	N/A	N/A	N/A	N/A		select option																					Other		RACE		5
Specify moiety	N/A	N/A	N/A	N/A	N/A	N/A	N/A	N/A	N/A	N/A	N/A	N/A		enter text																							ChlPseq		6
Subcluster in biosynthesis	N/A	N/A	N/A	N/A	N/A	N/A	N/A	N/A	N/A	N/A	N/A	N/A		enter text																							Sequence-based prediction
Chemical moiety (2)	N/A	N/A	N/A	N/A	N/A	N/A	N/A	N/A	N/A	N/A	N/A	N/A		select option																							Other		Macrolactamization
Specify moiety (2)	N/A	N/A	N/A	N/A	N/A	N/A	N/A	N/A	N/A	N/A	N/A	N/A		enter text																									Macrolactonization
Subcluster in biosynthesis (2)	N/A	N/A	N/A	N/A	N/A	N/A	N/A	N/A	N/A	N/A	N/A	N/A		enter text																					Beta-lactam		Linear		Macrothiolactonization
Chemical moiety (3)	N/A	N/A	N/A	N/A	N/A	N/A	N/A	N/A	N/A	N/A	N/A	N/A		select option																					Ca+-dependent lipopeptide		Cyclic		Hydrolysis
Specify moiety (3)	N/A	N/A	N/A	N/A	N/A	N/A	N/A	N/A	N/A	N/A	N/A	N/A		enter text																					Other lipopeptide				Reductive release
Subcluster in biosynthesis (3)	N/A	N/A	N/A	N/A	N/A	N/A	N/A	N/A	N/A	N/A	N/A	N/A		enter text																					Cyclic depsipeptide				Other
Chemical moiety (4)	N/A	N/A	N/A	N/A	N/A	N/A	N/A	N/A	N/A	N/A	N/A	N/A		select option																					Glycopeptide			Type I	Unknown
Specify moiety (4)	N/A	N/A	N/A	N/A	N/A	N/A	N/A	N/A	N/A	N/A	N/A	N/A		enter text																					Glycopeptidolipid			Type II
Subcluster in biosynthesis (4)	N/A	N/A	N/A	N/A	N/A	N/A	N/A	N/A	N/A	N/A	N/A	N/A		enter text																					NRP siderophore			Both
Chemical moiety (5)	N/A	N/A	N/A	N/A	N/A	N/A	N/A	N/A	N/A	N/A	N/A	N/A		select option																					Pyrrolobenzodiazepine			Unknown
Specify moiety (5)	N/A	N/A	N/A	N/A	N/A	N/A	N/A	N/A	N/A	N/A	N/A	N/A		enter text																					Uridylpeptide			None
Subcluster in biosynthesis (5)	N/A	N/A	N/A	N/A	N/A	N/A	N/A	N/A	N/A	N/A	N/A	N/A		enter text																					Other
Operons				*filling out this cell will unlock applicable fields below
Number of operons to report*								select option																						Ansamycin		Acetyl-CoA
																														Angucycline		Acetoacetyl-CoA
	Item 1	Item 2	Item 3	Item 4	Item 5	Item 6																							Yes	Anthracycline		3,5-AHBA-CoA
Genes in operon	N/A	N/A	N/A	N/A	N/A	N/A		enter text																					No	Aryl polyene		3-Amino-2-Methylpropionate
Experimental evidence	N/A	N/A	N/A	N/A	N/A	N/A		select option																						Benzoisochromanequinone		p-Aminobenzoate
																														Chalcone		Aminomalonyl-CoA
NRP-specific parameters																														Enediyine		Benzoyl-CoA
		N/A	FILL OUT BIOSYNTHETIC SUBCLASS																											Macrolide		Butyryl-ACP
																														Polyether		Cyclohexylcarbonyl-CoA
NRP subclass		N/A						select option																						Polyene		p-Coumaroyl-CoA
Lipid moiety attached to the peptide		N/A						enter text																						Tetracycline		Ethylmalonyl-CoA
Linear or Cyclic		N/A						select option																						Tetracenomycin		Glycolate
Thioesterase Type		N/A						select option																					Type I	Polyphenol		Hexanoyl-ACP
Thioesterase-encoding genes		N/A						enter text																					Type II	Stilbene		Hydroxymalonyl-CoA
Release / cyclization type		N/A						select option																					Both	Other		Isobutyryl-CoA
																													Other			Malonyl-CoA
																													Unknown			Methylmalonyl-CoA
Polyketide-specific parameters																													None	Macrolactamization		Methoxymalonyl-CoA
		N/A	FILL OUT BIOSYNTHETIC SUBCLASS																											Macrolactonization		Malonamyl-CoA
																														Macrothiolactonization		2-Methylbutyryl-CoA
Polyketide subclass		N/A						select option																						Claisen Condensation		3-Methylbutyryl-CoA
Linear or Cyclic		N/A						select option																					None	Hydrolysis		Mycolate
																													C2-C7 first	Reductive release	Non-reducing	p-Nitrobenzoate
Polyketide synthase subclass																													C4-C9 first	Other	Partially reducing	Propionyl-CoA
																													C6-C11 first	Unknown	Highly reducing	Trans-cyclopentane-(1R,2R)-dicarboxylic acid
Modular type I		N/A	*filling out this cell will unlock applicable fields below					select option																					Other			Other
Iterative type I		N/A	*filling out this cell will unlock applicable fields below					select option																								Unknown
Trans-AT type I		N/A	*filling out this cell will unlock applicable fields below					select option
Enediyne type I		N/A	*filling out this cell will unlock applicable fields below					select option
Type II		N/A	*filling out this cell will unlock applicable fields below					select option
Type III		N/A	*filling out this cell will unlock applicable fields below					select option
PUFA synthase or related		N/A	*filling out this cell will unlock applicable fields below					select option
Other		N/A	*filling out this cell will unlock applicable fields below					select option
Modular type I - Polyketide synthase
Starter unit		N/A						select option
Thioesterase type		N/A						select option
Thioesterase-encoding genes		N/A						enter text
Release / cyclization type		N/A						select option
Iterative type I - Polyketide synthase
Starter unit		N/A						select option
Genes in cluster encoding nonmodular polyketide synthases / ketosynthases		N/A						enter text
Number of chain synthesis iterations performed by iterative PKS module		N/A						enter text
Iterative PKS subtype		N/A						select option
Iterative PKS cyclization type		N/A						select option
Thioesterase type		N/A						select option
Thioesterase-encoding genes		N/A						enter text
Release / cyclization type		N/A						select option
Trans-AT Type I - Polyketide synthase
Starter unit		N/A						select option
Genes in cluster encoding trans-ATs		N/A						enter text
Thioesterase type		N/A						select option
Thioesterase-encoding genes		N/A						enter text
Release / cyclization type		N/A						select option
Enediyne Type I - Polyketide synthase
Starter unit		N/A						select option																					None
Genes in cluster encoding nonmodular polyketide synthases / ketosynthases		N/A						enter text																					Methylation
Thioesterase type		N/A						select option																					Pyran synthase
Thioesterase-encoding genes		N/A						enter text																					Michael branching
Release / cyclization type		N/A						select option																					Beta-branching
																													Amination
Type II - Polyketide synthase																													Other
Starter unit		N/A						select option
Genes in cluster encoding nonmodular polyketide synthases / ketosynthases		N/A						enter text
Polyketide length		N/A						enter text
Genes in cluster involved in folding and cyclization of the aromatic polyketide		N/A						enter text
Thioesterase-encoding genes		N/A						enter text
Type III - Polyketide synthase
Starter unit		N/A						select option
Genes in cluster encoding nonmodular polyketide synthases / ketosynthases		N/A						enter text
Polyketide length		N/A						enter text
Thioesterase-encoding genes		N/A						enter text
PUFA synthase or related - Polyketide synthase
Starter unit		N/A						select option
Genes in cluster encoding nonmodular polyketide synthases / ketosynthases		N/A						enter text
Nonreductive scaffold-modifying domain in this synthase		N/A						select option																					1
Thioesterase type		N/A						select option																					2
Thioesterase-encoding genes		N/A						enter text																					3
Release / cyclization type		N/A						select option																					4
																													5
Other polyketide synthase - Polyketide synthase
Starter unit		N/A						select option
Genes in cluster encoding nonmodular polyketide synthases / ketosynthases		N/A						enter text
																													1
RIPP-specific parameters																													2	Linear	Lanthipeptide
		N/A	FILL OUT BIOSYNTHETIC SUBCLASS																										3	Cyclic	Linaridin
																													4		Proteusin
RiPP subclass		N/A						select option																					5		LAP
Linear or Cyclic		N/A						select option																							Cyanobactin
																													Thioether		Thiopeptide
RiPP precursor																													Ether		Bottromycin
How many RiPP precursors do you want to add?					N/A			select option																					Lactam		Microcin
(Up to 5 on this document, unlimited on web form)																													Lactone		Lassopeptide
		Item 1	Item 2	Item 3	Item 4	Item 5																							Other		Microviridin
Gene ID		N/A	N/A	N/A	N/A	N/A		enter text																							Sactipeptide
RiPP core peptide amino acid sequence(s)		N/A	N/A	N/A	N/A	N/A		enter text																							Head-to-tail cyclized peptide
Length of the leader peptide		N/A	N/A	N/A	N/A	N/A		enter text																							Amatoxin/phallotoxin
Length of the follower peptide		N/A	N/A	N/A	N/A	N/A		enter text																							Cyclotide
Amino acid sequence(s) of cleavage recognition site(s)		N/A	N/A	N/A	N/A	N/A		enter text																							Orbitide
Recognition motif in leader peptide for modification		N/A	N/A	N/A	N/A	N/A		enter text																							Conopeptide
Peptidase(s) involved in precursor cleavage		N/A	N/A	N/A	N/A	N/A		enter text																							Glycocin
Number of crosslinks within final peptide *		N/A	N/A	N/A	N/A	N/A		select option																							Other
*Enter up to four crosslinks in this form, unlimited on the web forms
Crosslink within final peptide		Item 1	Item 2	Item 3	Item 4	Item 5
Position of first amino acid		N/A	N/A	N/A	N/A	N/A		enter text
Position of second amino acid		N/A	N/A	N/A	N/A	N/A		enter text
Type of crosslink		N/A	N/A	N/A	N/A	N/A		select option
Crosslink within final peptide (2)		Item 1	Item 2	Item 3	Item 4	Item 5
Position of first amino acid		N/A	N/A	N/A	N/A	N/A		enter text																					Sterol		DMAPP
Position of second amino acid		N/A	N/A	N/A	N/A	N/A		enter text																					Dolichol		IPP
Type of crosslink		N/A	N/A	N/A	N/A	N/A		select option																					Hopanoid		GPP
																													Quinone		FPP
Crosslink within final peptide (3)		Item 1	Item 2	Item 3	Item 4	Item 5																							Gibberellin	Hemiterpene	GGPP
Position of first amino acid		N/A	N/A	N/A	N/A	N/A		enter text																					Carotenoid	Monoterpene	GFPP
Position of second amino acid		N/A	N/A	N/A	N/A	N/A		enter text																					Tocopherol	Homoterpene (C11)	UPP
Type of crosslink		N/A	N/A	N/A	N/A	N/A		select option																					Other	Sesquiterpene	NPP
																														Homoterpene (C16)	Other
Crosslink within final peptide (4)		Item 1	Item 2	Item 3	Item 4	Item 5																								Diterpene
Position of first amino acid		N/A	N/A	N/A	N/A	N/A		enter text																						Sesterterpene
Position of second amino acid		N/A	N/A	N/A	N/A	N/A		enter text																					1	Triterpene
Type of crosslink		N/A	N/A	N/A	N/A	N/A		select option																					2	Sesquarterpene
																													3	Tetraterpene
Terpene-specific parameters																													4	Polyterpene		hybrid/tailoring
		N/A	FILL OUT BIOSYNTHETIC SUBCLASS																										5	Norisoprenoid		oligosaccharide
																													6	Other		aminoglycoside
Terpene subclass, if applicable		N/A						select option																								aminocyclitol
Terpene subclass by number of carbon units		N/A						select option																								lipopolysaccharide
Final isoprenoid precursor		N/A						select option																					Pyrrole/pyrrolidine			exopolysaccharide
Genes in cluster encoding terpene synthases/cyclases		N/A						enter text																					Pyrrolizidine			capsular polysaccharide
Genes in cluster encoding prenyltransferases		N/A						enter text																					Pyridine			other
																													Piperidine
Saccharide-specific parameters																													Tropane			Aminocoumarin
		N/A	FILL OUT BIOSYNTHETIC SUBCLASS																										Quinoline			Non-NRP beta-lactam
																													Isoquinoline			Non-NRP siderophore
Saccharide subclass		N/A						select option																					Aporphine			Butyrolactone
																													Quinolizidine			Ectoine
Genes in cluster encoding glycosyl transferases																													Indole/benzopyrrole			Furan
Number of glycosyl transferase genes entered					N/A			select option																					Indolizidine			Homoserine lactone
Enter up to 6 on this form, enter unlimited on MIBiG web form																													Imidazole			Melanin
																													Purine			Nucleoside
	Item 1	Item 2	Item 3	Item 4	Item 5	Item 6																							Steroidal			Phenazine
Gene ID	N/A	N/A	N/A	N/A	N/A	N/A		enter text																					Terpenoid			Phosphoglycolipid
Specificity of glycosyltransferase	N/A	N/A	N/A	N/A	N/A	N/A		enter text																					Non-heterocyclic			Phosphonate
Evidence	N/A	N/A	N/A	N/A	N/A	N/A																							Other			Cyclitol		Activity assay
Subcluster	N/A	N/A	N/A	N/A	N/A	N/A																										Glucosinate		Knockout construct
																																Amino acid-derived		Structure-based inference
Alkaloid-specific parameters																																Shikimate-derived		Sequence-based prediction
		N/A	FILL OUT BIOSYNTHETIC SUBCLASS																													tRNA-derived		Other
																																Fatty acid
Alkaloid subclass		N/A						select option																					Embargo			Other
																													Do Not Embargo
Parameters specific for other classes
		N/A	FILL OUT BIOSYNTHETIC SUBCLASS
Other biosynthetic class		N/A						select option
Part 3
Please write any final comments regarding Step 1 here
								enter text
Please embargo my gene cluster information, pending publication results
								select option
---------------------------------------------------------
End of form
Version 1.03
2017-07-24 19:00:00
